# Supplementary material for: Remote Skin Cancer Diagnosis: Adding Images to Electronic Referrals Is More Efficient Than Wait-Listing for a Nurse-Led Imaging Clinic
Source: Cancers (Basel). 2021 Nov 20;13(22):5828. doi: 10.3390/cancers13225828 (PMC8616500; doi:10.3390/cancers13225828)
Supplement: Supplementary file 1 [file cancers-13-05828-s001.zip]

Archive with 1 entries (1 files):
- cancers-1422429-supplementary.pdf
